# Supplementary material for: Deep behavioural phenotyping of the Q175 Huntington disease mouse model: effects of age, sex, and weight
Source: BMC Biol. 2024 May 23;22:121. doi: 10.1186/s12915-024-01919-9 (PMC11119712; doi:10.1186/s12915-024-01919-9)
Supplement: Supplementary file 7 — Additional file 7: Individual values for all datasets with n < 6 (and the group they are directly compared to). [file 12915_2024_1919_MOESM7_ESM.xlsx]

## Sheet: Sheet1
Figure 1D/E: Distance traveled over time
	M Manifest Q175/FDN					M WT
Time (min)	Mouse Q1	Mouse Q2	Mouse Q3	Mouse Q4	Mouse Q5	Mouse W1	Mouse W2	Mouse W3	Mouse W4	Mouse W5	Mouse W6
5	201.302	223.173	869.032	1248.05	689.365	1803.05	3398.61	1808.33	1459.97	1720.82	2301.85
10	732.864	703.169	1139.27	1365.25	1453.43	1696.48	2363.78	1300.06	1432.22	1530.83	2148.77
15	1435.2	1888.01	2412.56	1147.95	1914.59	1791.81	2406.15	1466.23	1466.53	1523.95	1758.28
20	1763.27	2239.94	1804.01	992.822	1643.07	1535.76	1755.55	1371.96	1765.6	1225.88	1535.7
25	1578.74	1923	2184.39	1148.36	1944.08	1232.43	1910.27	1200.1	1601.39	1388.95	1614.49
30	1382.04	1644.25	1831.43	1131.55	1717.07	1447.72	2053.91	1439.15	1630.13	1089.1	1644.47
35	1165.94	1769.57	1594.67	1067.31	1807.67	1511.48	1525.16	535.66	1195.6	982.478	1371.04
40	1656.32	1630.2	1532.28	510.145	1719.05	821.195	1713.98	484.201	1003.81	732.003	1291.18
45	1528.42	1672.61	1318.92	692.047	1412.24	1412.28	1203.89	441.794	1368.07	839.184	1474.9
50	1169.98	1737.23	1621.51	465.128	1328.59	1292.42	1253.12	351.585	1292.89	688.502	1094.12
55	1360.86	1602.38	1495.9	118.132	1281.26	1257.9	1309.88	114.162	958.837	366.399	1187.85
60	1444.22	1650.02	1658.09	204.423	1369.21	1234.22	1217.48	1.75904	1409.23	655.172	1194.09
Figure 2A: Rearing (% of total)
	M Manifest Q175/FDN			M WT
Mouse Q1	3.31042		Mouse W1	1.46181
Mouse Q2	5.57778		Mouse W2	3.19306
Mouse Q3	3.52292		Mouse W3	3.85972
Mouse Q4	6.34792		Mouse W4	4.15764
Mouse Q5	3.36389		Mouse W5	3.54236
			Mouse W6	3.79583
Figure 4D: Reversal: Time to Platform (s)
	F Premanifest zQ175dn								F WT
Day	Mouse Q1	Mouse Q2	Mouse Q3	Mouse Q4	Mouse Q5	Mouse Q6	Mouse Q7	Mouse Q8	Mouse W1	Mouse W2	Mouse W3	Mouse W4	Mouse W5
5	15	5	30.67	21.33	21.33	12.33	25	14.33	16.33	12	15.67	31	14.67
6	8.333	16	22.33	24.33	5.333	6.667	21	12.33	19.33	6.667	3.333	7.333	13.33
7	2	7.333	12.33	15	1.667	13.33	6.667	8	13.67	6.667	3.333	2.333	5.333
Figure 5E: sEPSC frequency (Hz) per cell							sEPSC amplitude (pA, no figure) per cell
M Manifest zQ175dn			M WT				M Manifest zQ175dn			M WT
Mouse Q1	Mouse Q2	Mouse Q3	Mouse W1	Mouse W2	Mouse W3		Mouse Q1	Mouse Q2	Mouse Q3	Mouse W1	Mouse W2	Mouse W3
0.7	0.51	0.94	1.86	2.41	3.67		12.18	10.6	12.68	16.78	15.08	13.92
0.87	1.87	0.78	1.89		1.74		11.96	11.6	13.9	15.49		12.56
1.17	1.55		1.32				13.66	16.18		12.86
1.57	1.09		2.56				14.97	12.85		14.8
0.78	1.26		2.66				16.3	15.27		15.34
1.69	2.52						15.43	14.44
1.6	0.66						15.16	12.29
1.59							16.15
Figure S2A: Locomotion and Turning behaviour over time
	M Manifest Q175/FDN					M WT
Time (min)	Mouse Q1	Mouse Q2	Mouse Q3	Mouse Q4	Mouse Q5	Mouse W1	Mouse W2	Mouse W3	Mouse W4	Mouse W5	Mouse W6
5	1.85	4.55833	19.2	35.45	17.6583	44.2833	59.2167	35.3417	39.7	40.9333	50.9833
10	18.625	18.825	25.7417	31.3583	35.5667	39.9333	47.85	29.8167	36.325	35.2417	43.8417
15	32.85	37.0833	45.1917	27.225	44.9667	44.2417	48.9583	33.3333	33.9333	35.5	36.8667
20	38.9833	40.6333	35.675	23.5167	38.325	37.3833	38.4917	32.425	42.6667	28.275	34.175
25	36.025	37.6083	42.3417	26.95	42.2667	31.9583	41.8417	28.1333	37.2583	32.4417	36.1
30	32.5	35.6833	39.4083	27.7917	40.5	37.1083	43.775	30.9917	38.3	28.8167	37.3667
35	28.45	36.3083	32.4417	24.9167	41.9167	36.5583	35.625	8.88333	27.4917	26.2917	30.3083
40	34.4167	34.2667	32.7	9.65833	41.0917	22.45	39.6917	12.425	25.9417	20.8583	29.8917
45	34.3417	33.6583	27.625	17.7667	35.65	37.025	31.625	10.225	32.7333	24.825	33.7583
50	28.125	36.4167	36.4333	8.71667	33.775	35.35	31.3833	5.93333	32.0917	16.8083	24.9083
55	31.9917	33.9167	34.8167	1.93333	33.5583	37.7917	32.6583	2.00833	24.5667	6.375	28.6333
60	33.1417	35.3167	36.7333	0.275	35.175	31.3917	29.4917	3.73333	40	17.0583	31.4333
Figure S2B: Sniffing behaviour over time
	M Manifest Q175/FDN					M WT
Time (min)	Mouse Q1	Mouse Q2	Mouse Q3	Mouse Q4	Mouse Q5	Mouse W1	Mouse W2	Mouse W3	Mouse W4	Mouse W5	Mouse W6
5	88.9	65.3417	58.6583	38.55	67.775	34.6667	13.3667	44.0917	34.7	26.4583	20.0167
10	61.4917	57.9083	46.2417	30.2167	42.7833	26.8167	16.9917	43.7583	32.025	31.45	20.3833
15	30.825	31.7083	24.925	35.5167	30.8833	26.8	14.4583	36.85	19.6417	23.6833	19.9
20	37.2333	22.2583	25.9917	25.8083	30.3833	39.9	16.8417	29.6167	31.6083	30	21.8167
25	31.75	22.375	20.2417	31.3583	26.0583	41.6083	17.7833	41.9333	26.0417	27.6	19.2333
30	34.85	20.3917	25.5583	26.75	32.2083	38.1917	15.7917	28.3417	22.9833	37.0667	21.55
35	45.9083	25.325	24.475	31.175	32.8083	32.975	21.9667	25.3083	32.3083	37.5333	15.1833
40	17.7667	18.9667	25.9333	17.8833	32.7167	18.7167	13.5583	36.6	22.4333	34.7917	33.4333
45	25.5333	22.0167	29.15	43.6083	33.375	37.0417	31.4583	34.1667	34.7	45.0083	24
50	44.0833	26.0667	28.625	11.0833	45.2083	38.1083	16.5333	13.35	22.0583	32.5333	31.15
55	32.1917	26.35	30.3167	4.53333	42.9	37.7333	27.1833	15.1417	30.6417	37.1333	31.7083
60	36.3583	23.9667	28.5833	2.73333	43.325	41.3	35.8417	44.2667	27.5583	52.7167	33.2917
Figure S4C: Reversal: Normalized Time to Platform
	M Manifest zQ175dn					M WT
Day	Mouse Q1	Mouse Q2	Mouse Q3	Mouse Q4	Mouse Q5	Mouse W1	Mouse W2	Mouse W3	Mouse W4	Mouse W5	Mouse W6	Mouse W7	Mouse W8	Mouse W9	Mouse W10	Mouse W11	Mouse W12
5	12.08	28.07	27.22	13.5	10.92	8.98	14.03	20.45	19.12	11.48	11.85	6.569	19.77	23.22	21.63	8.662	5.042
6	6.676	22.66	6.004	4.021	5.735	12.35	5.372	8.056	4.476	6.44	5.452	4.379	8.701	16.73	4.227	2.977	1.592
7	5.086	6.087	3.202	5.745	4.916	4.209	2.089	3.408	2.848	8.96	9.956	5.2	2.373	5.742	6.464	1.895	1.592
Figure S4F: Reversal: Time to Platform
	M Manifest zQ175dn					M WT
Day	Mouse Q1	Mouse Q2	Mouse Q3	Mouse Q4	Mouse Q5	Mouse W1	Mouse W2	Mouse W3	Mouse W4	Mouse W5	Mouse W6	Mouse W7	Mouse W8	Mouse W9	Mouse W10	Mouse W11	Mouse W12
5	31	12.67	27.67	22.67	13.33	10.67	15.67	22	15.67	13.67	16.67	8	25	31	29	10.67	6.333
6	6.667	7	22.33	5	7	14.67	6	8.667	3.667	7.667	7.667	5.333	11	22.33	5.667	3.667	2
7	5.333	6	2.667	6.667	6	5	2.333	3.667	2.333	10.67	14	6.333	3	7.667	8.667	2.333	2
Figure S5C: Reversal: Number of Arm Entries
	F Premanifest zQ175dn								F WT
Day	Mouse Q1	Mouse Q2	Mouse Q3	Mouse Q4	Mouse Q5	Mouse Q6	Mouse Q7	Mouse Q8	Mouse W1	Mouse W2	Mouse W3	Mouse W4	Mouse W5
5	4	1.667	7	3.667	4	2.333	2.333	2.333	2	2	2.333	5	1.333
6	2.667	2.333	1.667	2	2	1	1.667	2	2.333	2	1.333	2	2
7	1.333	1	2	1.667	1	2	2	1.333	1.333	1.667	1	1	1.333
